# Supplementary material for: The effect of fidget spinners on fine motor control
Source: Sci Rep. 2018 Feb 16;8:3144. doi: 10.1038/s41598-018-21529-0 (PMC5816623; doi:10.1038/s41598-018-21529-0)
Supplement: Supplementary file 1 — Dataset [file 41598_2018_21529_MOESM1_ESM.xlsx]

## Sheet: Data
Group	PrePost	MeanRD	Area
1	Before	0.15167	3.5162
1	Before	0.15396	3.59196
1	Before	0.403287	9.27344
1	Before	0.214404	4.961
1	Before	0.174046	4.05844
1	Before	0.158767	3.70218
1	Before	0.146164	3.38339
1	Before	0.17677	4.07883
1	Before	0.171541	4.00987
1	Before	0.213328	4.98404
1	Before	0.333347	7.87559
1	Before	0.175303	4.06404
1	Before	0.196551	4.57369
1	Before	0.133103	3.13757
1	Before	0.181592	4.24241
1	Before	0.221542	5.11128
1	Before	0.303019	7.13545
1	Before	0.185161	4.35295
1	Before	0.198259	4.62667
1	Before	0.302174	6.95636
1	Before	0.392396	9.15815
1	Before	0.447802	10.4266
1	Before	0.179741	4.19329
1	Before	0.242502	5.64671
1	Before	0.173147	4.07176
1	Before	0.208006	4.89246
1	Before	0.214587	5.06123
1	After	0.135501	3.13072
1	After	0.132813	3.08327
1	After	0.257303	6.07686
1	After	0.183011	4.2462
1	After	0.147753	3.44784
1	After	0.133822	3.12608
1	After	0.121595	2.80669
1	After	0.14266	3.27444
1	After	0.138169	3.20934
1	After	0.161607	3.74537
1	After	0.249564	5.82985
1	After	0.126549	2.9405
1	After	0.141306	3.31093
1	After	0.0937555	2.18835
1	After	0.123513	2.86034
1	After	0.15033	3.48112
1	After	0.196676	4.52671
1	After	0.131903	3.06276
1	After	0.164987	3.83701
1	After	0.214074	4.91119
1	After	0.264096	6.1657
1	After	0.334223	7.73392
1	After	0.129369	2.99755
1	After	0.173175	4.03602
1	After	0.121121	2.8186
1	After	0.163145	3.84387
1	After	0.137862	3.18953
2	Before	0.207837	4.86119
2	Before	0.161802	3.78187
2	Before	0.191039	4.43299
2	Before	0.191159	4.41175
2	Before	0.10317	2.39666
2	Before	0.245037	5.68788
2	Before	0.16532	3.83528
2	Before	0.169844	4.0039
2	Before	0.114288	2.67625
2	Before	0.17834	4.17559
2	Before	0.29546	6.98499
2	Before	0.147764	3.48899
2	Before	0.133842	3.1115
2	Before	0.242638	5.6169
2	Before	0.217082	5.21281
2	Before	0.178784	4.13304
2	Before	0.225264	5.21788
2	Before	0.372468	9.64072
2	Before	0.249953	5.84032
2	Before	0.391305	9.22742
2	Before	0.244961	5.66066
2	Before	0.272997	6.38705
2	Before	0.128971	3.00942
2	Before	0.256361	5.94545
2	Before	0.217385	5.08392
2	Before	0.15138	3.53166
2	Before	0.118548	2.79227
2	After	0.208042	4.82853
2	After	0.156392	3.63808
2	After	0.184079	4.27682
2	After	0.18375	4.28231
2	After	0.096951	2.247
2	After	0.224931	5.16815
2	After	0.144647	3.37203
2	After	0.148465	3.46909
2	After	0.0995065	2.3215
2	After	0.148792	3.47433
2	After	0.228658	5.33065
2	After	0.111715	2.58882
2	After	0.100768	2.34061
2	After	0.177746	4.1024
2	After	0.157829	3.63901
2	After	0.128793	2.96544
2	After	0.158727	3.68231
2	After	0.256241	6.16681
2	After	0.154218	3.62382
2	After	0.185613	4.28292
2	After	0.206445	4.77729
2	After	0.232559	5.3878
2	After	0.122395	2.83576
2	After	0.239331	5.57015
2	After	0.201919	4.68127
2	After	0.115775	2.68188
2	After	0.100747	2.34916
3	Before	0.190653	4.41534
3	Before	0.196281	4.58095
3	Before	0.144096	3.38522
3	Before	0.255164	5.88086
3	Before	0.15214	3.54601
3	Before	0.1571	3.66949
3	Before	0.192165	4.46722
3	Before	0.230063	5.40914
3	Before	0.239955	5.72836
3	Before	0.338476	7.84049
3	Before	0.123015	2.87105
3	Before	0.251293	6.12405
3	Before	0.263195	6.22196
3	Before	0.173421	4.09156
3	Before	0.163052	3.79864
3	Before	0.119619	2.76829
3	Before	0.41972	9.57079
3	Before	0.144764	3.3582
3	Before	0.161766	3.7831
3	Before	0.298287	6.87146
3	Before	0.210411	5.10061
3	Before	0.158067	3.66265
3	Before	0.120028	2.78026
3	Before	0.167487	3.87603
3	Before	0.110567	2.5656
3	Before	0.180259	4.15704
3	Before	0.1614	3.76029
3	After	0.202442	4.70825
3	After	0.27897	6.67414
3	After	0.191442	4.47906
3	After	0.284574	6.59448
3	After	0.160258	3.72797
3	After	0.165281	3.85642
3	After	0.191602	4.44951
3	After	0.226509	5.39372
3	After	0.22902	5.5824
3	After	0.31543	7.28022
3	After	0.113051	2.62842
3	After	0.228302	5.40062
3	After	0.235736	5.47072
3	After	0.201432	4.7385
3	After	0.181963	4.2581
3	After	0.146101	3.36563
3	After	0.40373	9.26925
3	After	0.170098	3.93459
3	After	0.184024	4.28578
3	After	0.313929	7.24165
3	After	0.244669	5.85483
3	After	0.198147	4.57395
3	After	0.136812	3.16588
3	After	0.183227	4.24174
3	After	0.139619	3.23721
3	After	0.192805	4.49295
3	After	0.171226	3.98296

## Sheet: Mean RD
Two-way ANOVA
Summary
Response	MeanRD
Factor #1	Group	Fixed
Factor #2	PrePost	Fixed
Descriptive Statistics
Factor	Group	Sample size	Mean	Variance	Standard Deviation
Group	1	54	0.194853	0.00581674	0.0762675
Group	2	54	0.186075	0.00408355	0.0639026
Group	3	54	0.203942	0.00461372	0.0679244
PrePost	After	81	0.180683	0.00351712	0.0593053
PrePost	Before	81	0.20923	0.0057936	0.0761157
Group x PrePost	1 x After	27	0.165551	0.00301133	0.0548755
Group x PrePost	1 x Before	27	0.224154	0.00706266	0.0840396
Group x PrePost	2 x After	27	0.165742	0.00227209	0.0476664
Group x PrePost	2 x Before	27	0.206407	0.00519343	0.0720654
Group x PrePost	3 x After	27	0.210755	0.00412976	0.0642632
Group x PrePost	3 x Before	27	0.197128	0.00517871	0.0719632
ANOVA
Source of Variation	SS	d.f.	MS	F	p-value	F crit	Omega Sqr.
Factor #1 (Group)	0.0086199	2	0.00430995	0.96319	0.383931	3.054	0
Factor #2 (PrePost)	0.0330045	1	0.0330045	7.37586	0.00735637	3.90176	0.0364674
Factor #1 + #2 (Group x PrePost)	0.0381908	2	0.0190954	4.26745	0.0156888	3.054	0.0373771
Within Groups	0.698047	156	0.00447466
Total	0.777862	161	0.00483144
Omega squared for combined effect	0.0734234
Comparisons among groups of factor 2 (PrePost) within each factor 1 (Group) level
Factor 1 (Group) = 1
Scheffe
Group vs. Group (Contrast)	Difference	95% Confidence Interval		Test Statistic	p-value
After vs Before	-0.0586032	-0.0945581	-0.0226483	3.2189	0.00155819
Bonferroni
Alpha/N	0.05
Group vs. Group (Contrast)	Difference	95% Confidence Interval		Test Statistic	p-value
After vs Before	-0.0586032	-0.0945581	-0.0226483	3.2189	0.00155819
Fisher LSD
Group vs. Group (Contrast)	Difference	Test Statistic	p-value	Significant
After vs Before	-0.0586032	3.2189	0.00155465	Yes
Tukey HSD
Groups	Difference	Test Statistic	p-value	Significant
After vs Before	-0.0586032	4.55222	0.746644	No
Tukey B
Groups	Difference	Test Statistic	p-value	Significant
After vs Before (df = 2)	-0.0586032	4.55222	0.746644	No
Neuman-Keuls
Groups	Difference	Test Statistic	p-value	Significant
After vs Before (df = 2)	-0.0586032	4.55222	0.746644	No
Factor 1 (Group) = 2
Scheffe
Group vs. Group (Contrast)	Difference	95% Confidence Interval		Test Statistic	p-value
After vs Before	-0.0406654	-0.0766203	-0.00471041	2.23363	0.0268939
Bonferroni
Alpha/N	0.05
Group vs. Group (Contrast)	Difference	95% Confidence Interval		Test Statistic	p-value
After vs Before	-0.0406654	-0.0766203	-0.00471041	2.23363	0.0268939
Fisher LSD
Group vs. Group (Contrast)	Difference	Test Statistic	p-value	Significant
After vs Before	-0.0406654	2.23363	0.0268766	No
Tukey HSD
Groups	Difference	Test Statistic	p-value	Significant
After vs Before	-0.0406654	3.15883	0.752551	No
Tukey B
Groups	Difference	Test Statistic	p-value	Significant
After vs Before (df = 2)	-0.0406654	3.15883	0.752551	No
Neuman-Keuls
Groups	Difference	Test Statistic	p-value	Significant
After vs Before (df = 2)	-0.0406654	3.15883	0.752551	No
Factor 1 (Group) = 3
Scheffe
Group vs. Group (Contrast)	Difference	95% Confidence Interval		Test Statistic	p-value
After vs Before	0.0136279	-0.0223271	0.0495828	0.74854	0.455234
Bonferroni
Alpha/N	0.05
Group vs. Group (Contrast)	Difference	95% Confidence Interval		Test Statistic	p-value
After vs Before	0.0136279	-0.0223271	0.0495828	0.74854	0.455234
Fisher LSD
Group vs. Group (Contrast)	Difference	Test Statistic	p-value	Significant
After vs Before	0.0136279	0.74854	0.45522	No
Tukey HSD
Groups	Difference	Test Statistic	p-value	Significant
After vs Before	0.0136279	1.0586	0.861467	No
Tukey B
Groups	Difference	Test Statistic	p-value	Significant
After vs Before (df = 2)	-0.0136279	1.0586	0.861467	No
Neuman-Keuls
Groups	Difference	Test Statistic	p-value	Significant
After vs Before (df = 2)	-0.0136279	1.0586	0.861467	No
Comparisons among groups of factor 1 (Group) within each factor 2 (PrePost) level
Factor 2 (PrePost) = After
Scheffe
Group vs. Group (Contrast)	Difference	95% Confidence Interval		Test Statistic	p-value
1 vs 2	-0.000190909	-0.0451776	0.0447958	0.0104861	0.999945
1 vs 3	-0.0452043	-0.090191	-0.000217678	2.48294	0.0485944
2 vs 3	-0.0450134	-0.0900001	-2.67691e-05	2.47246	0.0498253
Bonferroni
Alpha/N	0.0166667
Group vs. Group (Contrast)	Difference	95% Confidence Interval		Test Statistic	p-value
1 vs 2	-0.000190909	-0.0442415	0.0438597	0.0104861	1
1 vs 3	-0.0452043	-0.089255	-0.00115372	2.48294	0.0422046
2 vs 3	-0.0450134	-0.0890641	-0.000962809	2.47246	0.0434146
Fisher LSD
Group vs. Group (Contrast)	Difference	Test Statistic	p-value	Significant
1 vs 2	-0.000190909	0.0104861	0.991646	No
1 vs 3	-0.0452043	2.48294	0.0140551	Yes
2 vs 3	-0.0450134	2.47246	0.0144583	Yes
Tukey HSD
Groups	Difference	Test Statistic	p-value	Significant
1 vs 2	-0.000190909	0.0148296	0.999985	No
1 vs 3	-0.0452043	3.51141	0.754959	No
2 vs 3	-0.0450134	3.49658	0.755215	No
Tukey B
Groups	Difference	Test Statistic	p-value	Significant
1 vs 2 (df = 2)	-0.000190909	0.0148296	0.998932	No
1 vs 3 (df = 3)	-0.0452043	3.51141	0.754959	No
2 vs 3 (df = 2)	-0.0450134	3.49658	0.752316	No
Neuman-Keuls
Groups	Difference	Test Statistic	p-value	Significant
1 vs 2 (df = 2)	-0.000190909	0.0148296	0.99788	No
1 vs 3 (df = 3)	-0.0452043	3.51141	0.754959	No
2 vs 3 (df = 2)	-0.0450134	3.49658	0.749418	No
Factor 2 (PrePost) = Before
Scheffe
Group vs. Group (Contrast)	Difference	95% Confidence Interval		Test Statistic	p-value
1 vs 2	0.0177469	-0.0272397	0.0627336	0.974788	0.622699
1 vs 3	0.0270267	-0.0179599	0.0720134	1.4845	0.334772
2 vs 3	0.00927979	-0.0357069	0.0542665	0.509712	0.878273
Bonferroni
Alpha/N	0.0166667
Group vs. Group (Contrast)	Difference	95% Confidence Interval		Test Statistic	p-value
1 vs 2	0.0177469	-0.0263037	0.0617976	0.974788	0.993439
1 vs 3	0.0270267	-0.0170239	0.0710774	1.4845	0.418968
2 vs 3	0.00927979	-0.0347708	0.0533304	0.509712	1
Fisher LSD
Group vs. Group (Contrast)	Difference	Test Statistic	p-value	Significant
1 vs 2	0.0177469	0.974788	0.331128	No
1 vs 3	0.0270267	1.4845	0.139631	No
2 vs 3	0.00927979	0.509712	0.610951	No
Tukey HSD
Groups	Difference	Test Statistic	p-value	Significant
1 vs 2	0.0177469	1.37856	0.896748	No
1 vs 3	0.0270267	2.0994	0.821658	No
2 vs 3	0.00927979	0.720842	0.966179	No
Tukey B
Groups	Difference	Test Statistic	p-value	Significant
2 vs 3 (df = 2)	-0.00927979	0.720842	0.933621	No
1 vs 3 (df = 3)	-0.0270267	2.0994	0.821658	No
1 vs 2 (df = 2)	-0.0177469	1.37856	0.863313	No
Neuman-Keuls
Groups	Difference	Test Statistic	p-value	Significant
2 vs 3 (df = 2)	-0.00927979	0.720842	0.901063	No
1 vs 3 (df = 3)	-0.0270267	2.0994	0.821658	No
1 vs 2 (df = 2)	-0.0177469	1.37856	0.829878	No

## Sheet: Total Area
Two-way ANOVA
Summary
Response	Area
Factor #1	Group	Fixed
Factor #2	PrePost	Fixed
Descriptive Statistics
Factor	Group	Sample size	Mean	Variance	Standard Deviation
Group	1	54	4.53641	3.15678	1.77673
Group	2	54	4.35615	2.43173	1.5594
Group	3	54	4.76247	2.47411	1.57293
PrePost	After	81	4.20807	1.92181	1.38629
PrePost	Before	81	4.89529	3.23655	1.79904
Group x PrePost	1 x After	27	3.84744	1.63749	1.27964
Group x PrePost	1 x Before	27	5.22539	3.81159	1.95233
Group x PrePost	2 x After	27	3.85496	1.25521	1.12036
Group x PrePost	2 x Before	27	4.85735	3.18007	1.78328
Group x PrePost	3 x After	27	4.92181	2.22701	1.49232
Group x PrePost	3 x Before	27	4.60314	2.76364	1.66242
ANOVA
Source of Variation	SS	d.f.	MS	F	p-value	F crit	Omega Sqr.
Factor #1 (Group)	4.47647	2	2.23823	0.902816	0.407534	3.054	0
Factor #2 (PrePost)	19.1271	1	19.1271	7.71512	0.00614798	3.90176	0.038335
Factor #1 + #2 (Group x PrePost)	21.4417	2	10.7208	4.32437	0.014865	3.054	0.037956
Within Groups	386.75	156	2.47917
Total	431.796	161	2.68196
Omega squared for combined effect	0.0751814
Comparisons among groups of factor 2 (PrePost) within each factor 1 (Group) level
Factor 1 (Group) = 1
Scheffe
Group vs. Group (Contrast)	Difference	95% Confidence Interval		Test Statistic	p-value
After vs Before	-1.37796	-2.22427	-0.531641	3.2155	0.00157562
Bonferroni
Alpha/N	0.05
Group vs. Group (Contrast)	Difference	95% Confidence Interval		Test Statistic	p-value
After vs Before	-1.37796	-2.22427	-0.531641	3.2155	0.00157562
Fisher LSD
Group vs. Group (Contrast)	Difference	Test Statistic	p-value	Significant
After vs Before	-1.37796	3.2155	0.00157206	Yes
Tukey HSD
Groups	Difference	Test Statistic	p-value	Significant
After vs Before	-1.37796	4.54741	0.746648	No
Tukey B
Groups	Difference	Test Statistic	p-value	Significant
After vs Before (df = 2)	-1.37796	4.54741	0.746648	No
Neuman-Keuls
Groups	Difference	Test Statistic	p-value	Significant
After vs Before (df = 2)	-1.37796	4.54741	0.746648	No
Factor 1 (Group) = 2
Scheffe
Group vs. Group (Contrast)	Difference	95% Confidence Interval		Test Statistic	p-value
After vs Before	-1.00239	-1.8487	-0.156072	2.3391	0.0205662
Bonferroni
Alpha/N	0.05
Group vs. Group (Contrast)	Difference	95% Confidence Interval		Test Statistic	p-value
After vs Before	-1.00239	-1.8487	-0.156072	2.3391	0.0205662
Fisher LSD
Group vs. Group (Contrast)	Difference	Test Statistic	p-value	Significant
After vs Before	-1.00239	2.3391	0.0205508	Yes
Tukey HSD
Groups	Difference	Test Statistic	p-value	Significant
After vs Before	-1.00239	3.30799	0.750955	No
Tukey B
Groups	Difference	Test Statistic	p-value	Significant
After vs Before (df = 2)	-1.00239	3.30799	0.750955	No
Neuman-Keuls
Groups	Difference	Test Statistic	p-value	Significant
After vs Before (df = 2)	-1.00239	3.30799	0.750955	No
Factor 1 (Group) = 3
Scheffe
Group vs. Group (Contrast)	Difference	95% Confidence Interval		Test Statistic	p-value
After vs Before	0.318676	-0.527638	1.16499	0.743641	0.458184
Bonferroni
Alpha/N	0.05
Group vs. Group (Contrast)	Difference	95% Confidence Interval		Test Statistic	p-value
After vs Before	0.318676	-0.527638	1.16499	0.743641	0.458184
Fisher LSD
Group vs. Group (Contrast)	Difference	Test Statistic	p-value	Significant
After vs Before	0.318676	0.743641	0.458171	No
Tukey HSD
Groups	Difference	Test Statistic	p-value	Significant
After vs Before	0.318676	1.05167	0.862217	No
Tukey B
Groups	Difference	Test Statistic	p-value	Significant
After vs Before (df = 2)	-0.318676	1.05167	0.862217	No
Neuman-Keuls
Groups	Difference	Test Statistic	p-value	Significant
After vs Before (df = 2)	-0.318676	1.05167	0.862217	No
Comparisons among groups of factor 1 (Group) within each factor 2 (PrePost) level
Factor 2 (PrePost) = After
Scheffe
Group vs. Group (Contrast)	Difference	95% Confidence Interval		Test Statistic	p-value
1 vs 2	-0.00752432	-1.06643	1.05138	0.0175582	0.999846
1 vs 3	-1.07438	-2.13328	-0.015471	2.50709	0.0458573
2 vs 3	-1.06685	-2.12576	-0.00794672	2.48953	0.0478343
Bonferroni
Alpha/N	0.0166667
Group vs. Group (Contrast)	Difference	95% Confidence Interval		Test Statistic	p-value
1 vs 2	-0.00752432	-1.0444	1.02935	0.0175582	1
1 vs 3	-1.07438	-2.11125	-0.0375037	2.50709	0.0395319
2 vs 3	-1.06685	-2.10372	-0.0299794	2.48953	0.0414599
Fisher LSD
Group vs. Group (Contrast)	Difference	Test Statistic	p-value	Significant
1 vs 2	-0.00752432	0.0175582	0.986013	No
1 vs 3	-1.07438	2.50709	0.0131646	Yes
2 vs 3	-1.06685	2.48953	0.013807	Yes
Tukey HSD
Groups	Difference	Test Statistic	p-value	Significant
1 vs 2	-0.00752432	0.0248311	0.999957	No
1 vs 3	-1.07438	3.54556	0.754393	No
2 vs 3	-1.06685	3.52073	0.754802	No
Tukey B
Groups	Difference	Test Statistic	p-value	Significant
1 vs 2 (df = 2)	-0.00752432	0.0248311	0.998203	No
1 vs 3 (df = 3)	-1.07438	3.54556	0.754393	No
2 vs 3 (df = 2)	-1.06685	3.52073	0.752028	No
Neuman-Keuls
Groups	Difference	Test Statistic	p-value	Significant
1 vs 2 (df = 2)	-0.00752432	0.0248311	0.99645	No
1 vs 3 (df = 3)	-1.07438	3.54556	0.754393	No
2 vs 3 (df = 2)	-1.06685	3.52073	0.749254	No
Factor 2 (PrePost) = Before
Scheffe
Group vs. Group (Contrast)	Difference	95% Confidence Interval		Test Statistic	p-value
1 vs 2	0.368045	-0.69086	1.42695	0.858844	0.692149
1 vs 3	0.622256	-0.436649	1.68116	1.45205	0.350883
2 vs 3	0.254211	-0.804693	1.31312	0.59321	0.838824
Bonferroni
Alpha/N	0.0166667
Group vs. Group (Contrast)	Difference	95% Confidence Interval		Test Statistic	p-value
1 vs 2	0.368045	-0.668827	1.40492	0.858844	1
1 vs 3	0.622256	-0.414616	1.65913	1.45205	0.445371
2 vs 3	0.254211	-0.782661	1.29108	0.59321	1
Fisher LSD
Group vs. Group (Contrast)	Difference	Test Statistic	p-value	Significant
1 vs 2	0.368045	0.858844	0.391704	No
1 vs 3	0.622256	1.45205	0.148433	No
2 vs 3	0.254211	0.59321	0.553873	No
Tukey HSD
Groups	Difference	Test Statistic	p-value	Significant
1 vs 2	0.368045	1.21459	0.915375	No
1 vs 3	0.622256	2.05351	0.825713	No
2 vs 3	0.254211	0.838926	0.955313	No
Tukey B
Groups	Difference	Test Statistic	p-value	Significant
2 vs 3 (df = 2)	-0.254211	0.838926	0.920932	No
1 vs 3 (df = 3)	-0.622256	2.05351	0.825713	No
1 vs 2 (df = 2)	-0.368045	1.21459	0.880334	No
Neuman-Keuls
Groups	Difference	Test Statistic	p-value	Significant
2 vs 3 (df = 2)	-0.254211	0.838926	0.886551	No
1 vs 3 (df = 3)	-0.622256	2.05351	0.825713	No
1 vs 2 (df = 2)	-0.368045	1.21459	0.845292	No
